# Supplementary material for: Identification of Male Sex-Related Genes Regulated by SDHB in Macrobrachium nipponense Based on Transcriptome Analysis after an RNAi Knockdown
Source: Int J Mol Sci. 2023 Aug 24;24(17):13176. doi: 10.3390/ijms241713176 (PMC10487615; doi:10.3390/ijms241713176)
Supplement: Supplementary file 1 [file ijms-24-13176-s001.zip › Table S1. statistics for FPKM in 4 groups.xls]

sample	Min	1st_Qu	Median	Mean	3rd_Qu	Max	Sd	Sum
C_AG1	0	0	0.094737189	32.28196231	2.987600779	58219.76922	556.8979339	979176.4807
C_AG2	0	0	0.102387451	30.80358125	4.574471517	56980.18543	524.6806511	934334.2264
C_AG3	0	0	0.119076061	29.76250457	4.166729493	38223.42314	375.5018193	902756.2887
C_T1	0	0	0.245980136	32.90756765	5.684410103	39517.66614	373.7280172	998152.3421
C_T2	0	0	0.432270314	32.07965323	7.895605608	51284.93573	382.3390851	973040.0419
C_T3	0	0	0.530890544	31.57022999	8.22483456	28493.10023	312.97403	957588.2162
SDHB_AG1	0	0	0.071828162	31.70968853	3.755237645	84938.1179	739.3363396	961818.2725
SDHB_AG2	0	0	0.072671609	32.20169492	3.93320177	100321.6128	730.5900972	976741.8102
SDHB_AG3	0	0	0.111045834	31.7589873	4.328032817	104724.0083	735.6647352	963313.6029
SDHB_T1	0	0	0.415622045	34.4348961	7.39691164	129314.2369	782.922803	1044479.268
SDHB_T2	0	0	0.291104125	33.22273064	7.126110111	72650.41462	502.398463	1007711.866
SDHB_T3	0	0	0.593836245	31.46283308	8.718739873	60060.40318	409.465813	954330.653
