# Supplementary material for: Identification of Male Sex-Related Genes Regulated by SDHB in Macrobrachium nipponense Based on Transcriptome Analysis after an RNAi Knockdown
Source: Int J Mol Sci. 2023 Aug 24;24(17):13176. doi: 10.3390/ijms241713176 (PMC10487615; doi:10.3390/ijms241713176)
Supplement: Supplementary file 1 [file ijms-24-13176-s001.zip › Table S2. primers used in this study.xlsx]

## Sheet: Sheet1
genes	FWD Primer sequence	RVS Primer sequence
pakC	TCCACGAGAATGGAATGACTGTT	GCTTCTTCAACGTGCTTACTGTT
Tesk1	ATTCTTTGACTGATGTGCCTCCT	CGAAGGGGATGAAGTCAATAGGT
mkcD	TATGCTGTCTATTGGCACACAGT	ATCATCATCTGGCACAGGATACC
SAA3	TATAGTGACATGCGAGAAGCCAA	TGGGACGGTACTTGTTAGGATTG
peritrophin-1-like	CCTTATTTTCGCTATCGCCTTCC	CAGTCGCAGGCAGTTATTTTCTC
FP1	CTTCAGGTGAAAGCTCCTCATCA	ATCAGGGTTAGCTTTGCATTTGG
Pro resilin	ATTCTCGTATTCTTGGGCCTGG	GTCTCCGTCGACGAAATACTTGA
Mipp1	CGCCTGCGAAAGCTTATTATCAA	TCTTTGCCTCAATTGTAGCCTCT
SAA3	TATAGTGACATGCGAGAAGCCAA	TGGGACGGTACTTGTTAGGATTG
SLC5A8	TACATCGTACTCAGGTTTGGCTC	GATTCCACTAGGCTACGACAACA
Trim65	AGGAAGCACAGAAGCAAGTGATA	TCTGAGCAGCATTTACGGGATAA
P4HA3	AAACTACGCGAGAGAGTATCGTC	GCATTTGCATACTGACCCTCATC
EIF	CATGGATGTACCTGTGGTGAAAC	CTGTCAGCAGAAGGTCCTCATTA
SDHB	ACCGCAAGAAGTTGGATGGT	TCGATGATCCAACGGTAGGC
SDHB RNAi	TAATACGACTCACTATAGGGACCAGCAGAGCAAGTGGAAT	TAATACGACTCACTATAGGGCCAAGGCTGGATTGATCTGT
